# Supplementary material for: Extraosseous Ewing Sarcoma in Children: A Systematic Review and Meta-Analysis of Clinicodemographic Characteristics
Source: Children (Basel). 2022 Nov 29;9(12):1859. doi: 10.3390/children9121859 (PMC9776445; doi:10.3390/children9121859)
Supplement: Supplementary file 1 [file children-09-01859-s001.zip]

Archive with 1 entries (1 files):
- children-2004235-Table S1.pdf
